# Supplementary material for: Surveillance and genetic data support the introduction and establishment of Aedes albopictus in Iowa, USA
Source: Sci Rep. 2022 Feb 8;12:2143. doi: 10.1038/s41598-022-06294-5 (PMC8826412; doi:10.1038/s41598-022-06294-5)
Supplement: Supplementary file 2 — Supplementary Information 2. [file 41598_2022_6294_MOESM2_ESM.xlsx]

## Sheet: Sheet1
Table S1. Overview of Iowa counties participating in Aedes trapping efforts
County	2016	2017	2018	2019	2020
Allamakee	-	X	-	-	-
Appanoose	X	-	-	-	-
Black Hawk	-	X	-	-	-
Clayton	-	X	-	-	-
Clinton	-	X	X	X	X
Davis	X	-	-	-	-
Decatur	X	-	-	-	-
Des Moines	-	X	X	X	X
Dubuque	-	X	-	-	-
Fremont	X	X	X	X	X
Jackson	-	X	X	-	-
Jefferson	-	-	X	X	X
Johnson	-	X	X	X	X
Lee	X	X	X	X	X
Linn	-	X	-	-	-
Louisa	-	X	X	X	X
Muscatine	-	X	-	-	-
Page	X	X	X	X	X
Polk	-	X	X	X	X
Pottawattamie	-	X	-	-	-
Ringold	X	-	-	-	-
Scott	-	X	X	-	-
Story	-	X	-	-	-
Van Buren	X	X	X	X	X
Wayne	X	X	-	-	-
# of counties	9	20	12	10	10
