# Supplementary material for: Surveillance and genetic data support the introduction and establishment of Aedes albopictus in Iowa, USA
Source: Sci Rep. 2022 Feb 8;12:2143. doi: 10.1038/s41598-022-06294-5 (PMC8826412; doi:10.1038/s41598-022-06294-5)
Supplement: Supplementary file 5 — Supplementary Information 5. [file 41598_2022_6294_MOESM5_ESM.xlsx]

## Sheet: Sheet1
		Haplotypes from other studies
	# individuals	Zhong et al (2013)- PLOS One	Lee et al (2020)-JME	Stone et al (2020)-JME	Origin	Notes	Sequence
Hap_1	60	N/A	1,2,3,5,7,8,9,11,12,15,16,18,19,20,24,26,28	?	China, Korea,Russia,Italy,Greece, Albania	*This sequence has many exact matches	CCCGTATTAGCCGGAGCTATTACTATATTATTAACAGACCGAAATTTAAATACATCTTTTTTTGATCCAATTGGAGGGGGAGACCCTATTTTATATCAACATTTATTTTGATTTTTTGGTCATCCAGAAGTTTATATTTTAATTCTGCCAGGATTTGGAATAATTTCTCATATTATTACACAAGAAAGAGGAAAAAAGGAAACTTTTGGTACTTTAGGAATAATTTATGCTATATTAACAATTGGCTTATTAGGATTTATTGTATGAGCCCATCATATATTCACAGTTGGTATAGATGTTGATACTCGAGCTTATTTTACGTCTGCAACTATAATTATTGCGGTACCTACAGGAATTAAAATTTTTAGTTGATTAGCTACTCTTCATGGAACACAATTA…
Hap_2	14	55	N/A	3	Texas	*Only 1 exact match	CCCGTATTAGCCGGAGCTATTACTATATTATTAACAGACCGAAATTTAAATACATCTTTTTTTGATCCAATTGGAGGGGGAGACCCTATTTTATATCAACATTTATTTTGATTTTTTGGTCATCCAGAAGTTTATATTTTGATTCTGCCAGGATTTGGAATAATTTCTCATATTATTACACAAGAAAGAGGAAAAAAGGAAACTTTTGGTACTTTAGGAATAATTTATGCTATATTAACAATTGGCTTATTAGGATTTATTGTATGAGCTCATCATATATTCACAGTTGGTATAGATGTTGATACTCGAGCTTATTTTACGTCTGCAACTATAATTATTGCGGTACCTACAGGAATTAAAATTTTTAGTTGATTAGCTACTCTTCATGGAACACAATTA…
Hap_3	82	36,37,39,51,52,53	N/A	1,6	Italy,Texas,New Jersey,Illinois	*this is the most common haplotype found in Illinois	CCCGTATTAGCCGGAGCTATTACTATATTATTAACAGACCGAAATTTAAATACATCTTTTTTTGATCCAATTGGAGGGGGAGACCCTATTTTATATCAACATTTATTTTGATTTTTTGGTCATCCAGAAGTTTATATTTTGATTCTGCCAGGATTTGGAATAATTTCTCATATTATTACACAAGAAAGAGGAAAAAAGGAAACTTTTGGTACTTTAGGAATAATTTATGCTATATTAACAATTGGCTTATTAGGATTTATTGTATGAGCTCATCATATATTCACAGTTGGTATAGATGTTGATACTCGAGCTTATTTTACGTCTGCAACTATAATTATTGCGGTACCTACAGGAATTAAAATTTTTAGTTGATTAGCTACTCTTCATGGAACACAATTA…
Hap_4	5	N/A	N/A	?	?	*99.9% matches but no exact	CCCGTATTAGCCGGAGCTATTACTATATTATTAACAGACCGAAATTTAAATACATCTTTTTTTGATCCAATTGGAGGGGGAGACCCTATTTTATATCAACATTTATTTTGATTTTTTGGTCATCCAGAAGTTTATATTTTGATTCTGCCAGGATTTGGAATAATTTCTCATATTATTACACAAGAAAGAGGAAAAAAGGAAACTTTTGGTACTTTAGGAATAATTTATGCTATATTAACAATTGGCTTATTAGGATTTATTGTATGAGCTCATCATATATTCACAGTTGGTATAGATGTTGATACTCGAGCTTATTTTACGTCTGCAACTATAATTATTGCGGTACCTACAGGAATTAAAATTTTTAGTTGATTAGCTACTCTTCATGGAACACAATTA…
Hap_5	1	N/A	N/A	?	Russia,Japan	*100% Match from other papers	CCCGTATTAGCCGGAGCTATTACTATATTATTAACAGACCGAAATTTAAATACATCTTTTTTTGATCCAATTGGAGGGGGAGACCCTATTTTATATCAACATTTATTTTGATTTTTTGGTCATCCAGAAGTTTATATTTTGATTCTGCCAGGATTTGGAATAATTTCTCATATTATTACACAAGAAAGAGGAAAAAAGGAAACTTTTGGTACTTTAGGAATAATTTATGCTATATTAACAATTGGCTTATTAGGATTTATTGTATGAGCTCATCATATATTCACAGTTGGTATAGATGTTGATACTCGAGCTTATTTTACGTCTGCAACTATAATTATTGCGGTACCTACAGGAATTAAAATTTTTAGTTGATTAGCTACTCTTCATGGAACACAATTA…
Hap_6	1	N/A	N/A	?	?	*99.9% matches but no exact	CCCGTATTAGCCGGAGCTATTACTATATTATTAACAGACCGAAATTTAAATACATCTTTTTTTGATCCAATTGGAGGGGGAGACCCTATTTTATATCAACATTTATTTTGATTTTTTGGTCATCCAGAAGTTTATATTTTAATTCTGCCAGGATTTGGAATAATTTCTCATATTATTACACAAGAAAGAGGAAAAAAGGAAACTTTTGGTACTTTAGGAATAATTTATGCTATATTAACAATTGGCTTATTAGGATTTATTGTATGAGCCCATCATATATTCACAGTTGGTATAGATGTTGATACTCGAGCTTATTTTACGTCTGCAACTATAATTATTGCGGTACCTACAGGAATTAAAATTTTTAGTTGATTAGCTACTCTTCATGGAACACAATTA…
Hap_7	1	N/A	N/A	?	?	*99.9% matches but no exact	CCCGTATTAGCCGGAGCTATTACTATATTATTAACAGACCGAAATTTAAATACATCTTTTTTTGATCCAATTGGAGGGGGAGACCCTATTTTATATCAACATTTATTTTGATTTTTTGGTCATCCAGAAGTTTATATTTTGATTCTGCCAGGATTTGGAATAATTTCTCATATTATTACACAAGAAAGAGGAAAAAAGGAAACTTTTGGTACTTTAGGAATAATTTATGCTATATTAACAATTGGCTTATTAGGATTTATTGTATGAGCTCATCATATATTCACAGTTGGTATAGATGTTGATACTCGAGCTTATTTTACGTCTGCAACTATAATTATTGCGGTACCTACAGGAATTAAAATTTTTAGTTGATTAGCTACTCTTCATGGAACACAATTA…
Hap_8	1	N/A	N/A	?	?	*99.9% matches but no exact	CCCGTATTAGCCGGAGCTATTACTATATTATTAACAGACCGAAATTTAAATACATCTTTTTTTGATCCAATTGGAGGGGGAGACCCTATTTTATATCAACATTTATTTTGATTTTTTGGTCATCCAGAAGTTTATATTTTAATTCTGCCAGGATTTGGAATAATTTCTCATATTATTACACAAGAAAGAGGAAAAAAGGAAACTTTTGGTACTTTAGGAATAATTTATGCTATATTAACAATTGGCTTATTAGGATTTATTGTATGAGCCCATCATATATTCACAGTTGGTATAGATGTTGATACTCGAGCTTATTTTACGTCTGCAACTATAATTATTGCGGTACCTACAGGAATTAAAATTTTTAGTTGATTAGCTACTCTTCATGGAACACAATTA…
